# Supplementary material for: Effects of Age in Fecal Microbiota and Correlations with Blood Parameters in Genetic Nucleus of Cattle
Source: Microorganisms. 2024 Jun 29;12(7):1331. doi: 10.3390/microorganisms12071331 (PMC11279168; doi:10.3390/microorganisms12071331)
Supplement: Supplementary file 1 [file microorganisms-12-01331-s001.zip › Supplementary Table Cattle (1).xlsx]

## Sheet: S1
Table S1. List of abbreviations
	Hematocrit	HCT
	Hemoglobin	HGB
	Erythrocytes	RBC
	Mean Corpuscular Volume	MCV
	Mean Corpuscular Hemoglobin	MCH
	Mean Corpuscular Hemoglobin Concentration	MCHC
	Leukocytes	WBC
	Neutrophils	NEU
	Segmented cells	SEG
	Lymphocytes	LYM
	Monocytes	MON
	Eosinophils	EOS
	Basophils	BAS%
	Neutrophils (%)	NEU%
	Lymphocytes (%)	LYM%
	Monocytes (%)	MON%
	Eosinophils (%)	EOS%
	Basophils (%)	BAS%
	Segmented (%)	SEG%
	Total proteins	TP
	Triglycerides	TG
	Platelets	PLT

## Sheet: S2
Table S2.Blood parameters of three age groups
Code of nucleus genetic catle	Year	Sex	HCT	HGB	RBC	MCV	MCHC	MCH	WBC	NEU	SEG	LYM	MON	EOS	BAS	NEU%	SEG%	LYM%	MON%	EOS%	BAS%	TP	TG
58	4 y 5 m	Female	34.7	11.5	8.01	43.32	33.14	14.36	8.82	53	53	35	3	9	0	4.67	4.67	3.09	0.26	0.79	0	8	29
66	4 y 5 m	Female	31	10.4	6.75	45.93	33.55	15.41	8.81	67	67	28	2	2	1	5.9	5.9	2.47	0.18	0.18	0.09	8.4	39
67	4 y 5 m	Female	31.8	10.7	7.04	45.17	33.65	15.2	12.1	52	52	40	3	4	1	6.29	6.29	4.84	0.36	0.48	0.12	9	34
76	4 y 5 m	Female	40.2	12.8	8.37	48.03	31.84	15.29	10.05	50	50	36	8	4	2	5.03	5.03	3.62	0.8	0.4	0.2	9	30
89	4 y 5 m	Male	43.6	14.2	8.79	49.6	32.57	16.15	7.46	29	29	42	10	16	3	2.16	2.16	3.13	0.75	1.19	0.22	8.6	33
106	4 y 5 m	Male	33.9	11.4	7.43	45.63	33.63	15.34	6.38	37	37	54	4	4	1	2.36	2.36	3.45	0.26	0.26	0.06	8.5	9
117	4 y 5 m	Male	31	10.3	7	44.29	33.23	14.71	5.85	33	33	61	4	1.5	0.5	1.93	1.93	3.57	0.23	0.09	0.03	8.5	10
221	5 m	Female	28.9	9.2	8.41	34.36	31.83	10.94	11.87	27	27	67	1	1	4	3.2	3.2	7.95	0.12	0.12	0.47	6.9	20
224	5 m	Female	50.4	14.9	13.8	36.52	29.56	10.8	8.98	34	34	57	5	3	1	3.05	3.05	5.12	0.45	0.27	0.09	7.4	33
217	5 m	Female	34.5	11.2	11.3	30.53	32.46	9.91	11.27	28	28	70	1	1	0	3.16	3.16	7.89	0.11	0.11	0	6.5	21
216	5 m	Female	33.9	10.4	10.5	32.29	30.68	9.9	11.58	36	36	56	7	1	0	4.17	4.17	6.48	0.81	0.12	0	7	48
222	5 m	Male	35.9	11.2	11.5	31.22	31.2	9.74	14.13	10	10	87	1	0	2	1.41	1.41	12.29	0.14	0	0.28	7	24
223	5 m	Male	34.4	10.9	9.11	37.76	31.69	11.96	10.73	28	28	64	3	3	2	3	3	6.87	0.32	0.32	0.21	7	35
218	5 m	Male	32.4	11.6	11.2	32	32.6	11.6	11.4	26	26.5	70.5	3.5	1	2	3	3	7	0.2	0.12	0.21	7	22
197	1 y 5 m	Male	29.4	9.2	8.11	36.25	31.29	11.34	5.13	30	30	67	2	1	0	1.54	1.54	3.44	0.1	0.05	0	7.5	11
194	1 y 5 m	Male	30.8	9.9	8.15	37.79	32.14	12.15	6.71	23	23	73	2	1	1	1.54	1.54	4.9	0.13	0.07	0.07	7.5	20
182	1 y 5 m	Male	36	11.7	8.67	41.52	32.5	13.49	5.5	10	10	85	4	1	0	0.55	0.55	4.67	0.22	0.06	0	7.5	11
183	1 y 5 m	Female	31	10.7	8.11	38.22	34.52	13.19	9.86	56	56	36	3	4	1	5.52	5.52	3.55	0.3	0.39	0.1	8	34
195	1 y 5 m	Female	27	9	6.75	40	33.33	13.33	12.52	45	45	47	4	3	1	5.63	5.63	5.88	0.5	0.38	0.13	7.5	27
178	1 y 5 m	Female	36.7	11.9	8.42	43.59	32.43	14.13	13.17	42	42	46	5	5	2	5.53	5.53	6.06	0.66	0.66	0.26	8	42
192	1 y 5 m	Female	35.2	11.3	8.14	43.24	32.1	13.88	14.14	28	28	67	4	0	1	3.96	3.96	9.47	0.57	0	0.14	8	21

## Sheet: S3
Table S3. Two-way ANOVA results for blood parameters in cattle by age and sex
	HCT	Df	Sum Sq	Mean Sq	F value	Pr(>F)
	Aged	2	44.3	22.17	0.672	0.525
	Sex	1	2	1.97	0.06	0.81
	Aged:Sex	2	21	10.49	0.318	0.732
	Residuals	15	494.9	32.99
	HGB
	Aged	2	4.29	2.1433	0.852	0.446
	Sex	1	0.03	0.0311	0.012	0.913
	Aged:Sex	2	1.24	0.6219	0.247	0.784
	Residuals	15	37.72	2.515
	RBC
	Aged	2	44.45	22.223	13.632	0.000423***
	Sex	1	0.1	0.101	0.062	0.806995
	Aged:Sex	2	0.41	0.207	0.127	0.881787
	Residuals	15	24.45	1.63
	MCV
	Aged	2	618.7	309.33	31.662	0.00000414***
	Sex	1	6.9	6.91	0.707	0.414
	Aged:Sex	2	11.9	5.95	0.609	0.557
	Residuals	15	146.5	9.77
	MCHC
	Aged	2	5.365	2.682	1.712	0.214
	Sex	1	0.262	0.262	0.167	0.688
	Aged:Sex	2	6.838	3.419	2.182	0.147
	Residuals	15	23.501	1.567
	MCH
	Aged	2	82.02	41.01	64.829	0.0000000415***
	Sex	1	0.56	0.56	0.888	0.361
	Aged:Sex	2	2.55	1.28	2.019	0.167
	Residuals	15	9.49	0.63
	WBC
	Aged	2	37.74	18.87	8.913	0.002812**
	Sex	1	38.1	38.1	17.997	0.00071***
	Aged:Sex	2	63.06	31.53	14.892	0.000274***
	Residuals	15	31.76	2.12
	NEU%
	Aged	2	1391.1	695.6	10.04	0.00171**
	Sex	1	1802.7	1802.7	26.021	0.00013***
	Aged:Sex	2	119.6	59.8	0.863	0.4418
	Residuals	15	1039.2	69.3
	SEG%
	Aged	2	1391.1	695.6	10.04	0.00171**
	Sex	1	1802.7	1802.7	26.021	0.00013***
	Aged:Sex	2	119.6	59.8	0.863	0.4418
	Residuals	15	1039.2	69.3
	LYM%
	Aged	2	2499	1249.5	13.872	0.000388***
	Sex	1	1883.8	1883.8	20.914	0.000366***
	Aged:Sex	2	133.1	66.6	0.739	0.494257
	Residuals	15	1351.1	90.1
	MON%
	Aged	2	14.86	7.429	1.399	0.277
	Sex	1	0.4	0.397	0.075	0.788
	Aged:Sex	2	13.37	6.683	1.258	0.312
	Residuals	15	79.67	5.311
	EOS%
	Aged	2	79.93	39.96	3.528	0.0555
	Sex	1	0	0	0	0.9853
	Aged:Sex	2	17.29	8.65	0.763	0.4834
	Residuals	15	169.92	11.33
	BAS%
	Aged	2	0.738	0.369	0.272	0.765
	Sex	1	0.063	0.0635	0.047	0.832
	Aged:Sex	2	1.817	0.9087	0.67	0.526
	Residuals	15	20.333	1.3556
	NEU
	Aged	2	4.19	2.09	4.753	0.02518*
	Sex	1	39.34	39.34	89.352	0.000000104***
	Aged:Sex	2	8.13	4.07	9.232	0.00243
	Residuals	15	6.6	0.44
	SEG
	Aged	2	4.19	2.09	4.753	0.02518*
	Sex	1	39.34	39.34	89.352	0.000000104***
	Aged:Sex	2	8.13	4.07	9.232	0.00243**
	Residuals	15	6.6	0.44
	LYM
	Aged	2	78.23	39.12	13.676	0.000416***
	Sex	1	0.58	0.58	0.203	0.658657
	Aged:Sex	2	21.43	10.71	3.746	0.0479*
	Residuals	15	42.9	2.86
	MON
	Aged	2	0.0277	0.01385	0.252	0.781
	Sex	1	0.128	0.12803	2.326	0.148
	Aged:Sex	2	0.12	0.05999	1.09	0.361
	Residuals	15	0.8255	0.05503
	EOS
	Aged	2	0.4581	0.22904	2.864	0.0884
	Sex	1	0.0497	0.04973	0.622	0.4427
	Aged:Sex	2	0.1104	0.05522	0.69	0.5166
	Residuals	15	1.1996	0.07997
	BAS
	Aged	2	0.01104	0.005519	0.328	0.726
	Sex	1	0.00691	0.006914	0.411	0.531
	Aged:Sex	2	0.02488	0.012439	0.739	0.494
	Residuals	15	0.25255	0.016837
	TP
	Aged	2	8.975	4.488	50.835	0.000000208***
	Sex	1	0.088	0.088	0.993	0.355
	Aged:Sex	2	0.165	0.083	0.936	0.414
	Residuals	15	1.324	0.088
	TG
	Aged	2	97.8	48.9	0.547	0.5899
	Sex	1	747.4	747.4	8.357	0.0112*
	Aged:Sex	2	189.7	94.9	1.061	0.3708
	Residuals	15	1341.7	89.4

## Sheet: S4
Table S4. Correlation of blood parameters with Beta diversity (Jaccard and Unweighted Unifrac) using Mantel and Partial Mantel Tests
	Jaccard				Unweighted Unifrac
	Mantel test		Partial Mantel test		Mantel test		Partial Mantel test
Variables	r	p	r	p	r	p	r	p
HCT	0.069	0.315	-0.0605	0.654	0.007	0.458	-0.0963	0.721
HGB	0.0728	0.282	-0.0732	0.718	0.0417	0.333	-0.0695	0.703
RBC	0.339	0.004**	0.2792	0.016*	0.1665	0.117	0.1045	0.202
MCV	0.4476	0.001**	0.327	0.002**	0.3151	0.002**	0.2086	0.017*
MCHC	0.1833	0.071	0.1243	0.152	0.1134	0.18	0.0625	0.31
MCH	0.5287	0.001**	0.4133	0.001**	0.4122	0.001**	0.3155	0.003**
WBC	0.1723	0.035*	0.1346	0.08	0.212	0.026*	0.1848	0.032*
NEU	0.1023	0.184	-0.0475	0.615	0.0992	0.215	-0.0089	0.501
SEG	0.1019	0.179	-0.0483	0.648	0.0998	0.215	-0.0084	0.498
LYM	0.2216	0.013*	0.0112	0.462	0.2185	0.023*	0.0722	0.256
MON	0.0518	0.314	-0.1969	0.983	0.0483	0.355	-0.1311	0.868
EOS	0.043	0.38	-0.1679	0.89	0.0225	0.374	-0.1335	0.806
BAS	0.1241	0.146	0.0435	0.331	0.0558	0.283	-0.0105	0.496
NEU%	0.187	0.042*	0.0589	0.245	0.1737	0.038*	0.08	0.236
SEG%	0.187	0.031*	0.0589	0.277	0.1737	0.039*	0.08	0.215
LYM%	0.1562	0.095	0.0466	0.332	0.1087	0.198	0.0229	0.411
MON%	-0.0533	0.653	-0.2064	0.995	-0.0385	0.597	-0.1468	0.932
EOS%	0.0086	0.451	-0.2171	0.974	-0.0061	0.47	-0.1717	0.912
BAS%	0.1239	0.146	0.0781	0.252	0.0699	0.293	0.0311	0.359
TP	0.5163	0.001**	0.4507	0.001**	0.3688	0.001**	0.303	0.005**
TG	0.173	0.042*	0.1187	0.128	0.1944	0.046*	0.1543	0.097
